# Supplementary material for: Perinatal colonization with extended-spectrum beta-lactamase-producing and carbapenem-resistant gram-negative bacteria among home births in Bangladesh
Source: PLoS One. 2025 Sep 19;20(9):e0325404. doi: 10.1371/journal.pone.0325404 (PMC12448980; doi:10.1371/journal.pone.0325404)
Supplement: S2 File — (ZIP) [file pone.0325404.s002.zip]

Archive with 4 entries (4 files):
- S2_Table 1.docx
- S2_Table 2.docx
- S2_Figure 1.docx
- S2_Figure 2.docx
